# Supplementary material for: Assessing the methanogenic activity of microbial communities enriched from a depleted reservoir
Source: FEMS Microbiol Ecol. 2025 Apr 15;101(5):fiaf040. doi: 10.1093/femsec/fiaf040 (PMC12054477; doi:10.1093/femsec/fiaf040)
Supplement: fiaf040_Supplemental_Files [file fiaf040_supplemental_files.zip]

Archive with 2 entries (2 files):
- 00_SUPPLEMENTARY DATASET.xlsx
- SUPPLEMENTARY_MATERIAL_revisedV2.docx
