# Supplementary material for: Assessing the methanogenic activity of microbial communities enriched from a depleted reservoir
Source: FEMS Microbiol Ecol. 2025 Apr 15;101(5):fiaf040. doi: 10.1093/femsec/fiaf040 (PMC12054477; doi:10.1093/femsec/fiaf040)
Supplement: fiaf040_Supplemental_Files [file fiaf040_supplemental_files.zip › 00_SUPPLEMENTARY DATASET.xlsx]

## Sheet: Dataset 1
Dataset S1: Taxonomic assignment at genus level of 16S rRNA bacterial gene of most abundant (technical and biological replicate average relative abundance >=1%) microorganisms populating the samples analyzed, and corresponding relative abundance.
		Initial inoculum				Control culture at T30				Tripticase culture at T30				Tripticase culture A at T60				Tripticase culture B at T60				Tripticase subculture A at T30				Tripticase subculture B at T30				LAB CONTROL
Taxonomy	Avarage	T0-a	T0-b	T0-c	Avarage	T30-ctrl-a	T30-ctrl-b	T30-ctrl-c	Avarage	T30-TP-a	T30-TP-b	T30-TP-c	Avarage	T60-TP.A-a	T60-TP.A-b	T60-TP.A-c	Avarage	T60-TP.B-a	T60-TP.B-b	T60-TP.B-c	Avarage	T30-TP.1.A-a	T30-TP.1.A-b	T30-TP.1.A-c	Avarage	T30-TP.1.B-a	T30-TP.1.B-b	T30-TP.1.B-c	Avarage	lab-ctrl-a	lab-ctrl-b	lab-ctrl-c	Avarage
D_0__Archaea;D_1__Euryarchaeota;D_2__Methanobacteria;D_3__Methanobacteriales;D_4__Methanothermobacteriaceae;D_5__Methanothermobacter	0.346	0.013	0.014	0.014	0.0136667	0.331	0.344	0.344	0.339667	0.508	0.509	0.505	0.507333	0.353	0.381	0.377	0.370333	0.486	0.469	0.482	0.479	0.501	0.484	0.481	0.488667	0.547	0.556	0.537	0.546667	0.01	0.012	0.04	0.0206667
D_0__Bacteria;D_1__Firmicutes;D_2__Clostridia;D_3__Eubacteriales;D_4__Garciellaceae;D_5__Garciella	0.172	0.001	0.001	0.001	0.001	0.001	0.001	0.001	0.001	0.091	0.096	0.078	0.0883333	0.462	0.41	0.417	0.429667	0.241	0.247	0.247	0.245	0.334	0.359	0.35	0.347667	0.254	0.254	0.263	0.257	0.002	0.004	0.007	0.00433333
D_0__Bacteria;D_1__Firmicutes;D_2__Bacilli;D_3__Bacillales;D_4__Bacillaceae;D_5__Bacillus	0.08	0.316	0.309	0.292	0.305667	0.086	0.157	0.126	0.123	0.026	0.023	0.022	0.0236667	0.047	0.066	0.061	0.058	0.037	0.038	0.033	0.036	0.053	0.048	0.054	0.0516667	0.037	0.034	0.05	0.0403333	0.003	0.001	0.005	0.003
D_0__Bacteria;D_1__Proteobacteria;D_2__Gammaproteobacteria;D_3__Pseudomonadales;D_4__Pseudomonadaceae;D_5__Pseudomonas	0.062	0.002	0.003	0.003	0.00266667	0.001	0.001	0.001	0.001	0	0.001	0.001	0.000666667	0.001	0.001	0.001	0.001	0.001	0	0.002	0.001	0.002	0.001	0.001	0.00133333	0.001	0.001	0	0.000666667	0.631	0.394	0.428	0.484333
D_0__Bacteria;D_1__Actinobacteriota;D_2__Actinobacteria;D_3__Micrococcales;D_4__Microbacteriaceae;D_5__Microbacterium	0.041	0.195	0.178	0.196	0.189667	0.103	0.11	0.113	0.108667	0.024	0.024	0.022	0.0233333	0.001	0.001	0.001	0.001	0	0	0	0	0	0	0	0	0	0	0	0	0.013	0	0.002	0.005
D_0__Bacteria;D_1__Actinobacteriota;D_2__Actinobacteria;D_3__Corynebacteriales;D_4__Dietziaceae;D_5__Dietzia	0.04	0.172	0.188	0.199	0.186333	0.113	0.096	0.094	0.101	0.038	0.033	0.034	0.035	0.001	0.001	0.001	0.001	0	0	0	0	0	0	0	0	0	0	0	0	0	0	0.002	0.000666667
D_0__Bacteria;D_1__Firmicutes;D_2__Clostridia;D_3__Peptostreptococcales-Tissierellales;D_4__Caminicellaceae;D_5__Caminicella	0.04	0.009	0.01	0.011	0.01	0.001	0	0	0.000333333	0.083	0.084	0.101	0.0893333	0	0	0	0	0.137	0.144	0.141	0.140667	0	0	0	0	0.077	0.075	0.074	0.0753333	0	0.002	0.001	0.001
D_0__Bacteria;D_1__Actinobacteriota;D_2__Actinobacteria;D_3__Propionibacteriales;D_4__Nocardioidaceae;D_5__Nocardioides	0.038	0.269	0.271	0.26	0.266667	0.012	0.014	0.017	0.0143333	0.02	0.016	0.018	0.018	0	0	0	0	0	0	0	0	0	0	0	0	0	0	0	0	0.003	0	0.002	0.00166667
D_0__Bacteria;D_1__Firmicutes;D_2__Bacilli;D_3__Bacillales;D_4__Bacillaceae;D_5__Geobacillus	0.026	0	0	0.001	0.000333333	0.242	0.178	0.192	0.204	0	0	0	0	0	0	0	0	0	0	0	0	0	0	0	0	0	0	0	0	0	0	0.001	0.000333333
D_0__Bacteria;D_1__Chloroflexi;D_2__Anaerolineae;D_3__SBR1031;D_4__uncultured bacterium;D_5__uncultured bacterium	0.021	0	0	0	0	0.058	0.04	0.057	0.0516667	0.07	0.072	0.084	0.0753333	0.003	0.004	0.004	0.00366667	0.029	0.033	0.028	0.03	0.003	0.002	0.003	0.00266667	0.006	0.006	0.005	0.00566667	0	0	0.001	0.000333333
D_0__Bacteria;D_1__Firmicutes;D_2__Clostridia;D_3__Caldicoprobacterales;D_4__Caldicoprobacteraceae;D_5__Caldicoprobacter	0.021	0	0	0	0	0.02	0.023	0.021	0.0213333	0.059	0.058	0.052	0.0563333	0.029	0.027	0.028	0.028	0.015	0.015	0.015	0.015	0.008	0.008	0.008	0.008	0.038	0.034	0.038	0.0366667	0	0	0.003	0.001
D_0__Bacteria;D_1__Thermotogota;D_2__Thermotogae;D_3__Thermotogales;D_4__Thermotogaceae;D_5__Pseudothermotoga	0.014	0	0	0	0	0	0	0	0	0.031	0.031	0.027	0.0296667	0.027	0.035	0.035	0.0323333	0	0	0	0	0.054	0.05	0.054	0.0526667	0	0	0	0	0	0	0	0

## Sheet: Dataset 2
Dataset S2: Taxonomic assignment at genus level of 16S rRNA archaeal gene of most abundant (technical and biological replicate average relative abundance >=1%) microorganisms populating the samples analyzed, and corresponding relative abundance.
		Initial inoculum				Control culture at T30				Tripticase culture at T30				Tripticase culture A at T60				Tripticase culture B at T60				Tripticase subculture A at T30				Tripticase subculture B at T30				LAB CONTROL
Taxonomy	Avarage	T0-a	T0-b	T0-c	Avarage	T30-ctrl-a	T30-ctrl-b	T30-ctrl-c	Avarage	T30-TP-a	T30-TP-b	T30-TP-c	Avarage	T60-TP.A-a	T60-TP.A-b	T60-TP.A-c	Avarage	T60-TP.B-a	T60-TP.B-b	T60-TP.B-c	Avarage	T30-TP.1.A-a	T30-TP.1.A-b	T30-TP.1.A-c	Avarage	T30-TP.1.B-a	T30-TP.1.B-b	T30-TP.1.B-c	Avarage	lab-ctrl-a	lab-ctrl-b	lab-ctrl-c	Avarage
D_0__Archaea;D_1__Euryarchaeota;D_2__Methanobacteria;D_3__Methanobacteriales;D_4__Methanothermobacteriaceae;D_5__Methanothermobacter	0.834	0.739	0.756	0.734	0.743	0.985	0.987	0.987	0.986333	0.989	0.984	0.981	0.984667	0.989	0.988	0.985	0.987333	0.982	0.986	0.985	0.984333	0.953	0.986	0.986	0.975	0.98	0.983	0.987	0.983333	0.033	0.03	0.014	0.0256667
D_0__Archaea;D_1__Euryarchaeota;D_2__Methanobacteria;D_3__Methanobacteriales;D_4__Methanobacteriaceae;D_5__Methanobacterium	0.018	0.134	0.14	0.144	0.139333	0.001	0.001	0	0.000666667	0	0	0	0	0	0	0	0	0	0	0	0	0	0	0	0	0	0	0	0	0.001	0.001	0	0.000666667
D_0__Archaea;D_1__Euryarchaeota;D_2__Methanobacteria;D_3__Methanobacteriales;D_4__Methanobacteriaceae;D_5__uncultured	0.005	0.041	0.041	0.039	0.0403333	0	0	0	0	0	0	0	0	0	0	0	0	0	0	0	0	0	0	0	0	0	0	0	0	0	0	0	0
D_0__Archaea;D_1__Euryarchaeota;D_2__Thermococci;D_3__Thermococcales;D_4__Thermococcaceae;D_5__Thermococcus	0.002	0.015	0.011	0.014	0.0133333	0	0	0	0	0	0	0	0	0	0	0	0	0	0	0	0	0	0	0	0	0	0	0	0	0	0	0	0

## Sheet: Dataset 3
Dataset S3: The results of KEGG and COG analysis performed on the most abundant (>= 1% relative abundance, derived from biological and technical duplicates of the same condition) genera found using 16S rRNA and functional marker gene sequencing that are involved in syntrophic interaction and methanation. Only the most relevant categories to the context of this investigation were evaluated. For KE…
	pathway_name	pathway_id	Bacillus	Caldicoprobacter	Caminicella	Dietzia	Garciella	Geobacillus	Microbacterium	Nocardioides	Pseudothermotoga	Virgibacillus	Methanobacterium	Methanothermobacter	Thermococcus
KEGG	ABC transporters	path:map02010	121.5	88.2	57	66.7	41	93.6	109.7	113.5	88.5	122.3	22.1	23.9	27.2
	Alanine, aspartate and glutamate metabolism	path:map00250	35.4	13.8	23	29.1	20	28.3	27.9	30.1	21.5	29.6	20.5	17	22.1
	Aminoacyl-tRNA biosynthesis	path:map00970	31.8	23.8	28	24.6	27	24.5	23.2	23.4	27.5	27.8	25.1	25.8	24.6
	Arginine and proline metabolism	path:map00330	33.8	10.2	17	13.6	14	18.8	17.9	20.7	10.5	26	5.7	4.6	7.9
	Biofilm formation - Escherichia coli	path:map02026	9	4.2	9	4.9	7	8.2	5.2	8.7	8.2	7.9	1	0	2.1
	Biofilm formation - Pseudomonas aeruginosa	path:map02025	3.9	4.8	4	5.6	4	5.3	3.6	9.7	5.5	6.4	3.7	2.9	2
	Biofilm formation - Vibrio cholerae	path:map05111	9.3	7.2	8	4.8	8.5	9.2	4.4	5.9	6.3	10.5	5.3	3.9	2.5
	Butanoate metabolism	path:map00650	31.9	14.8	26	44.7	19.5	27.3	22.8	42.8	21.2	31	15.1	12.8	17.7
	Carbohydrate digestion and absorption	path:map04973	1	0	0	0	0	1.3	1	1	0	1	0	0	1
	Carbon fixation pathways in prokaryotes	path:map00720	29	20	25	41.1	25.5	29.6	20.7	34.5	28.8	26.7	32.2	33.4	20.8
	Carbon metabolism	path:map01200	111.8	56.5	65.5	98.5	78.5	97.6	86.7	99.7	77.2	106.3	103.8	99.2	56.7
	Citrate cycle (TCA cycle)	path:map00020	25.3	17.2	18	25.1	18	26.6	20	23.6	18.7	24.5	21.5	21.3	15.3
	Cysteine and methionine metabolism	path:map00270	54.2	31.8	23	25.4	27.5	42.2	29.9	24.3	26.2	36.4	24.6	20	17.7
	Degradation of aromatic compounds	path:map01220	1	22.2	1	9.1	13.1	21.5	3	9.7	1	1	0	0	0
	Fatty acid biosynthesis	path:map00061	28.1	6	8	20.1	6	22.8	12.7	21.8	7.7	22.4	1	0	2
	Fatty acid degradation	path:map00071	19.4	1	4	49.8	2	20	15.8	37.7	3.5	17.8	2.9	2	2.2
	Fatty acid metabolism	path:map01212	35.1	6	10	60.6	8	34.9	20.4	48.2	9.2	32	1.9	1	2.7
	Fructose and mannose metabolism	path:map00051	18.6	19	12.5	11	22.5	15.6	27	17.8	13.7	20.5	5.8	6.1	9.6
	Galactose metabolism	path:map00052	15.9	16.2	13.5	8.4	13	15.6	21.5	14.2	18.2	24.6	5	5.8	5.5
	Glycine, serine and threonine metabolism	path:map00260	41.9	21	17	25.7	20	28.9	28	32.5	23.3	40.7	15.2	13.9	21.6
	Glycolysis / Gluconeogenesis	path:map00010	45.6	26.2	27.5	29.1	27.5	41	33.4	33	33.7	43.8	25	23.6	32.4
	Lysine degradation	path:map00310	17.8	2.2	12	29	2	9.1	12.8	30.7	8.8	14.9	2	2	1.3
	Methane metabolism	path:map00680	24.7	19.5	14	26.4	17.5	17.9	21.8	23.7	18	22.2	111.5	109.5	23.2
	Microbial metabolism in diverse environments	path:map01120	198.5	95	100	230.2	123	185.1	182.8	230	108	198.9	181.1	165.8	99
	Nitrogen metabolism	path:map00910	15.7	3.8	7	19.4	8	16.1	10.3	15.8	5.3	12.7	8.5	5	6.4
	Nitrotoluene degradation	path:map00633	1.2	5.8	0	1.2	0	2.1	1.1	1.9	4	1.2	6.9	7.3	4.6
	Nucleotide metabolism	path:map01232	46.2	29	32	31.9	31.5	34.4	37.2	38	32	42.3	25.9	26.3	27.2
	Other glycan degradation	path:map00511	2.1	9	0	1	0	1.3	5.5	1.4	5.8	4.4	0	0	0
	Pentose phosphate pathway	path:map00030	27.2	16.8	17.5	14.7	20	21.1	26.4	19.8	29.7	29.8	11.1	11.1	17.6
	Polycyclic aromatic hydrocarbon degradation	path:map00624	2.4	0	0	1.8	0	2	2.1	2.5	0	2	0	0	0
	Protein digestion and absorption	path:map04974	1	0	0	0	0	0	1	1	0	0	0	0	0
	Purine metabolism	path:map00230	56.3	28.5	32	45.8	37.5	45.8	44.9	52.1	33.2	52.2	31.5	31.4	37.1
	Pyrimidine metabolism	path:map00240	39	24.2	31	25.5	27	34.8	28.8	30.1	32	36.8	25.2	24.5	25
	Pyruvate metabolism	path:map00620	56.1	25	25	48.5	31.5	45.6	30.4	44.7	28	44.7	32.6	29.2	27.1
	Sphingolipid metabolism	path:map00600	1.7	3.8	0	1.9		1.5	4.3	2	6	3.3	0	0	1.4
	Starch and sucrose metabolism	path:map00500	38.7	17	21	17.3	26	26.9	33.2	24.3	18.5	31.3	4.2	3.8	10
	Steroid degradation	path:map00984	2	0	0	16.2	0	0	1.4	11.7	0	1	0	0	0
	Styrene degradation	path:map00643	4	1	0	6	1	2	4.6	7.7	1	3.5	0	0	0
	Sulfur metabolism	path:map00920	19.9	4.5	4	20.7	11.5	18	12.8	20	3	15.9	4.3	2.8	11
	Sulfur relay system	path:map04122	18.5	10	9	9.7	11	15.2	9.2	15.1	12.3	13.5	11.5	11.1	12.5
	Tryptophan metabolism	path:map00380	20.1	2.5	2	30.5	3	11.2	14.4	28.7	3.8	18.5	4.1	3.6	2.1
	Tyrosine metabolism	path:map00350	11.7	4.2	6	10	6	9.8	13	15.5	5	12.7	4.8	4.9	4.6
	Valine, leucine and isoleucine degradation	path:map00280	25.2	3.8	6	54.6	7	30.3	28.9	48.2	6.7	30.7	6.8	7.1	8
	Xylene degradation	path:map00622	4	0	0	6.7	1	3.2	3.4	6.3	0	3.3	1.7	1	1.1
	Acetyl-CoA pathway, CO2 => acetyl-CoA	md:M00422	0	0	0	0	0	0	0	0	0	0	5	5.6	0
	Assimilatory sulfate reduction, sulfate => H2S	md:M00176	4.9	0	0	4	0	4.8	4.1	4	0	3.8	1	1	2.2
	Denitrification, nitrate => nitrogen	md:M00529	3.2	0	0	3.7	0	5.8	3	3.4	0	4.7	0	0	0
	Dissimilatory nitrate reduction, nitrate => ammonia	md:M00530	5.2	0	0	3.4	0	5.3	2.5	3.6	0	3.9	0	0	1
	Dissimilatory sulfate reduction, sulfate => H2S	md:M00596	1.2	0	0	0	0	1.1	1	1	0	1.1	0	0	1
	F420 biosynthesis, archaea	md:M00378	1.1	0	0	2.4	0	0	2.8	3	0	0	5.8	5	0
	Methanogenesis, acetate => methane	md:M00357	4.7	2.5	1	4.6	7	4.4	3	2.2	1	4.4	34.3	30.4	0
	Methanogenesis, CO2 => methane	md:M00567	1	0	0	1	5	0	1.4	1.6	0	0	44.2	43	1.9
	Methanogenesis, methanol => methane	md:M00356	1	1	0	0	5	0	1	1.1	0	0	20.5	15.9	1.6
	Methanogenesis, methylamine/dimethylamine/trimethylamine => methane	md:M00563	1	1	0	0	5	0	1	1.1	0	0	19.6	15.9	1.6
	Pyruvate oxidation, pyruvate => acetyl-CoA	md:M00307	7	6	1	3	1	8.6	4.3	4.9	4.8	7	4.8	4.9	3.8
	Reductive acetyl-CoA pathway (Wood-Ljungdahl pathway)	md:M00377	1.8	3	4	2	3	1	2	2.9	4	2	2.3	2.6	1
	Reductive citrate cycle (Arnon-Buchanan cycle)	md:M00173	12.3	13.2	14	18.6	17.5	13.3	12.5	15	18.5	11.6	20.7	21.5	14.8
	Reductive pentose phosphate cycle (Calvin cycle)	md:M00165	11.2	7.2	10	8	13	9.2	11.2	9.2	10.5	12.2	3.9	4	5.5
COG	Amino acid transport and metabolism	E	387.8	176.8	176.5	223	178.5	265.7	304.4	299.8	208.5	328.4	128.2	108.6	125.1
	Carbohydrate transport and metabolism	G	276.8	212.5	117.5	144.2	135.5	181.8	314.6	219.4	240.8	264.1	67.5	49.8	88.3
	Coenzyme transport and metabolism	H	230.8	100	131.5	203.2	124.5	172.4	179.9	217.1	86	187.6	179.1	167.9	116.2
	Energy production and conversion	C	196.6	101.2	111.5	182.5	108.5	157.5	136.5	207.2	104.5	181.6	162.5	149.2	128.8
	Secondary metabolites biosynthesis, transport and catabolism	Q	83.6	14.2	20.5	69.6	10	40.3	51.1	97.7	13.2	58.8	12.1	6.8	12.7
